# Supplementary material for: Genomic analyses show extremely perilous conservation status of African and Asiatic cheetahs (Acinonyx jubatus)
Source: Mol Ecol. 2022 Jul 17;31(16):4208–23. doi: 10.1111/mec.16577 (PMC9540975; doi:10.1111/mec.16577)
Supplement: Supplementary file 2 — Table S2‐S6 [file MEC-31-4208-s002.xlsx]

## Sheet: Export Summary
	This document was exported from Numbers. Each table was converted to an Excel worksheet. All other objects on each Numbers sheet were placed on separate worksheets. Please be aware that formula calculations may differ in Excel.
	Numbers Sheet Name	Numbers Table Name	Excel Worksheet Name
	Supplementary Table S2
		Table 1	Supplementary Table S2
	Supplementary Table S6
		Table 1	Supplementary Table S6 - Table
		Table 1-1	Supplementary Table S6 - Table1

## Sheet: Supplementary Table S2
	Supplementary Table S2
	Lab ID	Putative Subspecies	Voucher ID	Country (Origin)	Region (origin)	Museum	Collection date (if known)	Comment	King Cheetah	Sample Type	trio for relatedness analyses	ddRAD	Genome	MHC	mtDNA mid	mtDNA long	mini-barcodes	Study
	12	A. j. hecki	PCM. NN. 81	Chad	Kanem District	Powell-Cotton Museum, UK	1925			skin					dataset 2	dataset 2	dataset 3	This study
	13	A. j. jubatus	PCM. ANG. 1936	Angola		Powell-Cotton Museum, UK	1936			skin					dataset 2	dataset 2	dataset 3	This study
	21	A. j. hecki	RMNH.MAM.51704	Senegal		Naturalis Leiden, Holland	circa 1830			skin					dataset 2	dataset 2	dataset 3	This study
	26	A. j. raineyii	RCSOM/A 118.7	Tanzania	Manyoni Area	Royal Coll.Surgeons England	1930-39			skull					dataset 2	dataset 2	dataset 3	This study
	28	A. j. raineyii	RCSOM/A 118.1	Tanzania		Royal Coll.Surgeons England	circa 1930			skull					dataset 2	dataset 2		This study
	37	A. j. raineyii	PM. ZSL.1	maybe Kenya		Zoological Society London	1946			skin					dataset 2	dataset 2	dataset 3	This study
	39	A. j. venaticus	WML. 1963. 173. 105	India		World Museum Liverpool, UK	circa 1870/1880s			skull					dataset 2	dataset 2		This study
	42	A. j. hecki	BMNH ZD 1939.1685	Algeria		Museum für Naturkunde Berlin							dataset 1		dataset 2	dataset 2	dataset 3	This study
	44	A. j. soemmeringii	ID8339	Sudan/Somalia		CE3c; Breeding Centre for Endangered Arabian Wildlife				hair					dataset 2	dataset 2	dataset 3	This study
	45	A. j. soemmeringii	ID8436	Sudan/Somalia		CE3c; Breeding Centre for Endangered Arabian Wildlife				hair					dataset 2	dataset 2	dataset 3	This study
	46	A. j. soemmeringii	ID1873	Sudan/Somalia		CE3c; Breeding Centre for Endangered Arabian Wildlife				hair					dataset 2	dataset 2	dataset 3	This study
	47	A. j. soemmeringii	ID8337	Sudan/Somalia		CE3c; Breeding Centre for Endangered Arabian Wildlife				hair					dataset 2	dataset 2	dataset 3	This study
	48	A. j. soemmeringii	ID8338	Sudan/Somalia		CE3c; Breeding Centre for Endangered Arabian Wildlife				hair					dataset 2	dataset 2	dataset 3	This study
	49	A. j. soemmeringii	ID8952	Sudan/Somalia		CE3c; Breeding Centre for Endangered Arabian Wildlife				hair				dataset 4	dataset 2	dataset 2	dataset 3	This study
	50	A. j. soemmeringii	ID8340	Sudan/Somalia		CE3c; Breeding Centre for Endangered Arabian Wildlife				hair					dataset 2	dataset 2	dataset 3	This study
	51	A. j. soemmeringii	ID8343	Sudan/Somalia		CE3c; Breeding Centre for Endangered Arabian Wildlife				hair					dataset 2	dataset 2	dataset 3	This study
	52	A. j. soemmeringii	ID6749	Sudan/Somalia		CE3c; Breeding Centre for Endangered Arabian Wildlife				hair					dataset 2	dataset 2	dataset 3	This study
	53	A. j. soemmeringii	ID6544	Sudan/Somalia		CE3c; Breeding Centre for Endangered Arabian Wildlife				hair					dataset 2	dataset 2	dataset 3	This study
	54	A. j. soemmeringii	ID6545	Sudan/Somalia		CE3c; Breeding Centre for Endangered Arabian Wildlife				hair					dataset 2	dataset 2	dataset 3	This study
	55	A. j. soemmeringii	Kanu	Sudan/Somalia		CE3c; Breeding Centre for Endangered Arabian Wildlife				hair					dataset 2	dataset 2	dataset 3	This study
	56	A. j. soemmeringii	Muna	Sudan/Somalia		CE3c; Breeding Centre for Endangered Arabian Wildlife				hair					dataset 2	dataset 2	dataset 3	This study
	57	A. j. soemmeringii	Puppy	Sudan/Somalia		CE3c; Breeding Centre for Endangered Arabian Wildlife				hair					dataset 2	dataset 2	dataset 3	This study
	58	A. j. soemmeringii	Shanu	Sudan/Somalia		CE3c; Breeding Centre for Endangered Arabian Wildlife				hair					dataset 2	dataset 2	dataset 3	This study
	59	A. j. soemmeringii	Emi	Sudan/Somalia		CE3c; Breeding Centre for Endangered Arabian Wildlife				hair					dataset 2	dataset 2	dataset 3	This study
	60	A. j. soemmeringii	Al Wabra 27	Sudan/Somalia		CE3c; Breeding Centre for Endangered Arabian Wildlife				hair					dataset 2	dataset 2	dataset 3	This study
	61	A. j. soemmeringii	Richard	unknown	Kuwait Zoo	CE3c; Breeding Centre for Endangered Arabian Wildlife				hair					dataset 2	dataset 2		This study
	62	A. j. soemmeringii	Joey	unknown	Kuwait Zoo	CE3c; Breeding Centre for Endangered Arabian Wildlife				hair				dataset 4	dataset 2	dataset 2		This study
	63	A. j. venaticus	AJI 01	Iran		CE3c; Breeding Centre for Endangered Arabian Wildlife				tissue					dataset 2	dataset 2	dataset 3	This study
	64	A. j. venaticus	Iran.K.2	Iran		CE3c; Breeding Centre for Endangered Arabian Wildlife				tissue					dataset 2	dataset 2	dataset 3	This study
	70	A. j. jubatus	MNHN 1921-142	Angola	Cubango Province	Muséum d'Histoire Naturelle, Paris	circa 1920s			skull					dataset 2	dataset 2	dataset 3	This study
	75	A. j. hecki	CSIC.29888	Western Sahara	Bir Anzarene Area	Consejo Superior de Investigaciones Científicas, La Estación Biológica de Doñana, Seville	circa 1971			skin + skull			dataset 1					This study
	79	A. j. venaticus	CN 4520	Afganisthan	Farah Province	Zoological Museum University of Copenhagen	4th of July 1949			skin					dataset 2	dataset 2	dataset 3	This study
	82	A. j. jubatus	NMSA 864	Zimbabwe	Bikita District	KwaZulu-Natal Museum South Africa	circa 1926 - 1927		King Cheetah	skin					dataset 2	dataset 2	dataset 3	This study
	84	A. j. jubatus	RBIVY.REX.1	Botswana	nr. Limpopo/Transvaal borders	John Ivy (Private)	circa 1950-60		King Cheetah	skin				dataset 4				This study
	85	A. j. jubatus	KM 14429	Namibia	Etosha National Park	Amathole Museum South Africa	1924			skin				dataset 4	dataset 2	dataset 2	dataset 3	This study
	86	A. j. jubatus	KM 14430	Namibia	Caprivi Strip	Amathole Museum South Africa	1931-07-01			skin					dataset 2	dataset 2	dataset 3	This study
	88	A. j. jubatus	KM 14432	Namibia	Hardap Region	Amathole Museum South Africa	10th of October 1945			skull					dataset 2	dataset 2	dataset 3	This study
	90	A. j. jubatus	BNM E4978	Botswana	nr. Kang, Kgalagadi Dist.	Botswana National Museum	circa 1990			skin					dataset 2	dataset 2	dataset 3	This study
	98	A. j. jubatus	BMNH ZD 1912.5.10.1	Demographic Republic of Congo	Sth-west corner: Luapula R./Zambia border	National History Museum London	circa 1910			skin					dataset 2	dataset 2	dataset 3	This study
	103	A. j. jubatus	BMNH ZD 1905.5.9.12	Angola		National History Museum London	circa 1905			skin								This study
	125	A. j. venaticus	ZMB MAM 56122	Jordan	Wadi Musa Area	Museum für Naturkunde Berlin	24th of July 1912			skin				dataset 4	dataset 2		dataset 3	This study
	135	A. j. venaticus	ZIN 2808	Turkmenistan	Mary Area	Zoological Institute Academy of Sciences St. Petersburg	1884			skull + skeleton					dataset 2	dataset 2	dataset 3	This study
	139	A. j. venaticus	ZIN 23893	Turkmenistan	Chardzhou Area	Zoological Institute Academy of Sciences St. Petersburg	1933/34			skin					dataset 2	dataset 2	dataset 3	This study
	143	A. j. jubatus	NMMZ 56241	Zimbabwe	Matebeleland South	Natural History Museum of Zimbabwe - Bulawayo	circa 1970s			skull					dataset 2	dataset 2	dataset 3	This study
	144	A. j. jubatus	NMMZ 59257	Zimbabwe	Mashonaland East Province	Natural History Museum of Zimbabwe - Bulawayo	circa 1980			skull					dataset 2	dataset 2	dataset 3	This study
	145	A. j. jubatus	NMMZ 17633	Zimbabwe	Bulawayo District	Natural History Museum of Zimbabwe - Bulawayo	29th of September 1960			skull				dataset 4	dataset 2	dataset 2	dataset 3	This study
	147	A. j. jubatus	NMMZ 63600	Botswana	Seruli, East Central District	Natural History Museum of Zimbabwe - Bulawayo	October 1967			skull				dataset 4	dataset 2	dataset 2	dataset 3	This study
	152	A. j. jubatus	NMMZ 63599	Botswana	East Central District	Natural History Museum of Zimbabwe - Bulawayo	1st of June 1968			skull				dataset 4	dataset 2	dataset 2	dataset 3	This study
	153	A. j. jubatus	NMMZ 55706	Botswana	Maun Okavango Delta	Natural History Museum of Zimbabwe - Bulawayo	7th of May 1968			skull					dataset 2	dataset 2	dataset 3	This study
	154	A. j. jubatus	NMMZ 56281	Botswana	Kwaai R. Camp Okavango, Ngamiland	Natural History Museum of Zimbabwe - Bulawayo	2nd of July 1969			skull				dataset 4		dataset 2	dataset 3	This study
	160	A. j. jubatus	NMMZ 55705	Zimbabwe	Kwekwe District	Natural History Museum of Zimbabwe - Bulawayo	17th of June 1975			skull				dataset 4	dataset 2	dataset 2	dataset 3	This study
	161	A. j. jubatus	NMMZ 62827	Botswana	North-West Dist. east Okavango	Natural History Museum of Zimbabwe - Bulawayo	27th of July 1968			skull					dataset 2	dataset 2	dataset 3	This study
	164	A. j. jubatus	NMMZ 56284	Zimbabwe	Matabeleland South Province	Natural History Museum of Zimbabwe - Bulawayo	31st of August 1972			skin + skull					dataset 2	dataset 2		This study
	176	A. j. venaticus	MCZ 16714	Syria		Museum of Comparative Zoology - Harvard University	1874 - 1900s			skin					dataset 2	dataset 2	dataset 3	This study
	182	A. j. venaticus	HUJI M. 4038	Syria	Dayr az Zawr,	Koret School Vet. Medicine, Hebrew Univ. Jerusalem	31st of January 1931			skin + skull					dataset 2	dataset 2	dataset 3	This study
	184	A. j. raineyii	HUJI M. 7782	unknown		Koret School Vet. Medicine, Hebrew Univ. Jerusalem	20th of February 1953			skull					dataset 2	dataset 2		This study
	191	A. j. raineyii	MSNG 33059b	Ethiopia	Sidoma-Borana Plateau / Boran Province	Museo Civico di Storia Naturale, "Giacomo Doria" Genoa	Accessioned: 1st of May 1937			skin					dataset 2	dataset 2	dataset 3	This study
	195	A. j. raineyii	MZUF 1830	Somalia	Jubbada Hoose Province	Museo di Storia Naturale University of Florence	Gifted: Aug 1955			skull					dataset 2	dataset 2	dataset 3	This study
	204	A. j. raineyii	MCZR 243	unknown		Museo Civico di Zoologia Rome	From zoo: 6th of October 1961			skull + skeleton					dataset 2	dataset 2		This study
	226	A. j. jubatus	UN 2295	unknown		Finish Museum of Natural History				skull				dataset 4	dataset 2	dataset 2		This study
	274	A. j. jubatus	microchip# 00-06E9-D358	South Africa		Tokyo Zoo	2nd of July 2016		King Cheetah	hair				dataset 4				This study
	275	A. j. jubatus	microchip# 00-06C9-5D9A	South Africa		Tokyo Zoo	2nd of July 2016		King Cheetah	hair				dataset 4				This study
	278	A. j. jubatus	1463	South Africa		Zoo L a Palmyre (France)				tissue		dataset 1		dataset 4	dataset 2			This study
	279	A. j. jubatus	Hilda	South Africa		Zoo Salzburg (AUT)	From Zoo: 2007			blood		dataset 1						This study
	281	A. j. soemmeringii	Ziggy / CF21 #4201	Somalia		CE3c; Breeding Centre for Endangered Arabian Wildlife	1998 - 2012			tissue		dataset 1			dataset 2		dataset 3	This study
	286	A. j. soemmeringii	Scally / CF19 #4206	Somalia		CE3c; Breeding Centre for Endangered Arabian Wildlife	1998-2014							dataset 4	dataset 2			This study
	287	A. j. soemmeringii	00 01C8 2420	Somalia		CE3c; Breeding Centre for Endangered Arabian Wildlife (UAE)	1999-2014			blood		dataset 1						This study
	288	A. j. soemmeringii	Aisha/ CF17 #4229	Somalia		CE3c; Breeding Centre for Endangered Arabian Wildlife	2000-2003			blood		dataset 1		dataset 4	dataset 2		dataset 3	This study
	289	A. j. soemmeringii	Niswa/ CF16 #4216	Sudan	Kordofan region	CE3c; Breeding Centre for Endangered Arabian Wildlife	1999-2015			tissue		dataset 1			dataset 2		dataset 3	This study
	290	A. j. soemmeringii	00 01C7 2276	Somalia		CE3c; Breeding Centre for Endangered Arabian Wildlife (UAE)	1999			blood		dataset 1			dataset 2			This study
	292	A. j. soemmeringii	Shakes/ CF14 #4205	Somalia		CE3c; Breeding Centre for Endangered Arabian Wildlife	1998-2014			blood		dataset 1			dataset 2		dataset 3	This study
	293	A. j. soemmeringii	Annie	Sudan	Kordofan region	CE3c; Breeding Centre for Endangered Arabian Wildlife	1999-2014			tissue		dataset 1					dataset 3	This study
	294	A. j. soemmeringii	Olive/ CF12 #4223	Somalia		CE3c; Breeding Centre for Endangered Arabian Wildlife	1999-2009			blood		dataset 1			dataset 2		dataset 3	This study
	295	A. j. soemmeringii	Oliver (01F127 ED)/CF11 #4202	Somalia		CE3c; Breeding Centre for Endangered Arabian Wildlife	1998-2011			tissue		dataset 1			dataset 2		dataset 3	This study
	296	A. j. soemmeringii	Aziz / CF10 #4208	Somalia		CE3c; Breeding Centre for Endangered Arabian Wildlife	1998-2015			blood		dataset 1			dataset 2		dataset 3	This study
	300	A. j. soemmeringii	4203	Somalia											dataset 2			This study
	302	A. j. soemmeringii	Skebenga / CF08	Somalia		CE3c; Breeding Centre for Endangered Arabian Wildlife	2001-2017			blood		dataset 1					dataset 3	This study
	303	A. j. soemmeringii	4500	Somalia											dataset 2			This study
	304	A. j. soemmeringii	4499	Somalia											dataset 2			This study
	305	A. j. soemmeringii	Somali / CF05	Somalia		CE3c; Breeding Centre for Endangered Arabian Wildlife	2001-2016			blood		dataset 1					dataset 3	This study
	306	A. j. soemmeringii	Goliath / CF04	Somalia		CE3c; Breeding Centre for Endangered Arabian Wildlife	2001- 2017			blood		dataset 1					dataset 3	This study
	307	A. j. jubatus	Gums/ CF03 #4268	Namibia						tissue		dataset 1			dataset 2			This study
	308	A. j. soemmeringii	00-01C7-0706/ CF02 #4415	North East Africa/ UNK53		CE3c; Breeding Centre for Endangered Arabian Wildlife	1999			blood/ tissue?		dataset 1						This study
	309	A. j. soemmeringii	00-01C7-F346 #4421	Somalia		CE3c; Breeding Centre for Endangered Arabian Wildlife	1999			blood		dataset 1			dataset 2		dataset 3	This study
	311	A. j. soemmeringii	Persia / CF23 #4222	Somalia		CE3c; Breeding Centre for Endangered Arabian Wildlife	1999-2010			blood				dataset 4	dataset 2			This study
	312	A. j. soemmeringii	4228	Somalia											dataset 2			This study
	313	A. j. soemmeringii	Mitsy / CF22 #4418	Somalia		CE3c; Breeding Centre for Endangered Arabian Wildlife	1999			tissue				dataset 4	dataset 2			This study
	314	A. j. jubatus	GACH 15/08	Botswana	North-West Dist. east Okavango	Natural History Museum of Zimbabwe - Bulawayo				blood				dataset 4	dataset 2			This study
	316	A. j. jubatus	S1571	South Africa										dataset 4	dataset 2			This study
	318	A. j. jubatus	GACH 38/08	South Africa	Limpopo Province	National Zoological Garden Pretoria, ZA	2008			blood					dataset 2			This study
	319	A. j. jubatus	GACH 35/08	South Africa	Limpopo Province	National Zoological Garden Pretoria, ZA	2008			blood				dataset 4	dataset 2			This study
	320	A. j. jubatus	GACH 11/08	Botswana	North-West Dist. east Okavango	Natural History Museum of Zimbabwe - Bulawayo	2008			blood				dataset 4	dataset 2			This study
	321	A. j. jubatus	GACH 26/08	South Africa	Kruger National Park	National Zoological Garden Pretoria, ZA	2008			blood				dataset 4	dataset 2			This study
	322	A. j. jubatus	GACH 44/08	South Africa	North West Province	National Zoological Garden Pretoria, ZA	2008			blood				dataset 4	dataset 2			This study
	323	A. j. jubatus	GACH33	South Africa	North West Province	National Zoological Garden Pretoria, ZA	2008			blood				dataset 4	dataset 2			This study
	324	A. j. jubatus	GACH 23/06	South Africa	Limpopo Province	National Zoological Garden Pretoria, ZA	2008			blood				dataset 4	dataset 2			This study
	325	A. j. jubatus	GACH 16/08	Botswana	North-West Dist. east Okavango	Natural History Museum of Zimbabwe - Bulawayo	2008			blood				dataset 4	dataset 2			This study
	326	A. j. jubatus	GACH 02/08	Botswana	North-West Dist. east Okavango	Natural History Museum of Zimbabwe - Bulawayo	2008			blood					dataset 2			This study
	327	A. j. jubatus	GACH 01/08	Botswana	North-West Dist. east Okavango	Natural History Museum of Zimbabwe - Bulawayo	2008			blood				dataset 4	dataset 2			This study
	328	A. j. jubatus	GACH 33/08	South Africa	Kruger National Park	National Zoological Garden Pretoria, ZA	2008			blood				dataset 4	dataset 2			This study
	329	A. j. jubatus	GACH 18/08	South Africa	Limpopo Province (Hoedspruit Area)	National Zoological Garden Pretoria, ZA	2008			blood				dataset 4	dataset 2			This study
	330	A. j. jubatus	GACH 25/08	South Africa	Limpopo Province	National Zoological Garden Pretoria, ZA	2008			blood					dataset 2			This study
	331	A. j. jubatus	GACH 12/08	Botswana	North-West Dist. east Okavango	Natural History Museum of Zimbabwe - Bulawayo	2008			blood				dataset 4	dataset 2			This study
	332	A. j. jubatus	GACH 45/08	South Africa	Limpopo Province	National Zoological Garden Pretoria, ZA	2008			blood				dataset 4	dataset 2			This study
	336	A. j. jubatus	3155	Namibia										dataset 4	dataset 2			This study
	337	A. j. raineyii	ZMB56289	Tanzania		Museum für Naturkunde Berlin									dataset 2			This study
	339	A. j. venaticus	AJI 02	Iran		Vienna				tissue					dataset 2			This study
	340	A. j. venaticus	AJI 03	Iran		Vienna				tissue				dataset 4	dataset 2			This study
	341	A. j. venaticus	AJI 04	Iran	Esfahan Area	National Museum of Iran				skull, maxilloturbinalia					dataset 2			This study
	342	A. j. venaticus	AJI 05	Iran	Esfahan Area	National Museum of Iran				skull, maxilloturbinalia					dataset 2			This study
	345	A. j. venaticus	AJI 08	Iran	Esfahan Area	National Museum of Iran				skull, maxilloturbinalia					dataset 2			This study
	348	A. j. venaticus	AJI 11/Narita	Iran	Esfahan Area	National Museum of Iran				tissue		dataset 1		dataset 4	dataset 2			This study
	349	A. j. venaticus	AJI M1A	Iran		Vienna				tissue		dataset 1		dataset 4	dataset 2			This study
	350	A. j. venaticus	AJI M2A	Iran		Vienna				tissue		dataset 1		dataset 4	dataset 2			This study
	351	A. j. raineyii	Claudia	Kenya		breeder				hair				dataset 4	dataset 2			This study
	355	A. j. venaticus	NMW 12071	Libya	Tripoli (Tarabulus)	Natural History MuseumVienna				skull					dataset 2			This study
	370	A. j. jubatus	RMCA 454	Demographic Republic of Congo	Kundelungu National Park-West	The Royal Museum for Central Africa				skull					dataset 2			This study
	380	A. j. soemmeringii	SMNS 38432	East Africa	seized in Djibouti	Staatliches Museum für Naturkunde Stuttgart				skin					dataset 2			This study
	382	A. j. jubatus	SMNS 46855	South Africa		Staatliches Museum für Naturkunde Stuttgart				skull					dataset 2			This study
	384	A. j. raineyii	Tigger	Kenya		breeder				hair					dataset 2			This study
	385	A. j. jubatus	ZFMK 2005.357	South Africa		Zoologisches Forschungsmuseum Alexander Koenig,			King Cheetah	skin					dataset 2			This study
	389	A. j. jubatus	ZFMK 55.524	South Africa		Zoologisches Forschungsmuseum Alexander Koenig				skin					dataset 2			This study
	394	A. j. soemmeringii	ADJ 1	Ethiopia, custom seizure		DECAN	1900-1930			hair				dataset 4	dataset 2			This study
	395	A. j. soemmeringii	ADJ 2	Ethiopia, custom seizure		DECAN	1900-1930			hair				dataset 4	dataset 2			This study
	396	A. j. soemmeringii	ADJ 3	Ethiopia, custom seizure		DECAN	Accessioned: 3rd of February 1972			hair/feces					dataset 2			This study
	397	A. j. soemmeringii	ADJ 4	Ethiopia, custom seizure		DECAN	Accessioned: 3rd of February 1972			hair/feces					dataset 2			This study
	398	A. j. soemmeringii	ADJ 5	Ethiopia, custom seizure		DECAN	Accessioned: 3rd of February 1972			hair/feces				dataset 4	dataset 2			This study
	399	A. j. soemmeringii	ADJ 6	Ethiopia, custom seizure		DECAN	1900-1930			hair					dataset 2			This study
	400	A. j. soemmeringii	ADJ 7	Ethiopia, custom seizure		DECAN	1900-1930			hair					dataset 2			This study
	401	A. j. soemmeringii	ADJ 8	Ethiopia, custom seizure		DECAN				skin					dataset 2			This study
	402	A. j. raineyii	ZMB34306	Tanzania		Museum für Naturkunde Berlin									dataset 2			This study
	403	A. j. raineyii	ZMB56306	Tanzania		Museum für Naturkunde Berlin									dataset 2			This study
	404	A. j. raineyii	ZMB56302	Tanzania		Museum für Naturkunde Berlin									dataset 2			This study
	405	A. j. raineyii	ZMB56287	Tanzania		Museum für Naturkunde Berlin									dataset 2			This study
	406	A. j. raineyii	ZMB56309	Tanzania		Museum für Naturkunde Berlin									dataset 2			This study
	407	A. j. soemmeringii	LP4304: #4304	North East Africa						blood					dataset 2			This study
	408	A. j. raineyii	ZMB56128	Tanzania		Museum für Naturkunde Berlin									dataset 2			This study
	409	A. j. raineyii	ZMB56293	Tanzania		Museum für Naturkunde Berlin									dataset 2			This study
	410	A. j. raineyii	ZMB56299	Tanzania		Museum für Naturkunde Berlin									dataset 2			This study
	413	A. j. raineyii	GACH 42/08	South Africa	Limpopo Province	National Zoological Garden Pretoria, ZA	2008			blood				dataset 4	dataset 2			This study
	417	A. j. jubatus	Douma	South Africa		National Zoological Garden Pretoria, ZA									dataset 2			This study
	422	A. j. venaticus	SAPM-Gepard-1b-TeS1	Iran						liver					dataset 2			This study
	424	A. j. jubatus	1557	Namibia											dataset 2			This study
	425	A. j. venaticus	AJ 438	India											dataset 2			This study
	426 (Puma concolor)		CO_3_L							blood		dataset 1						This study
	427	A. j. jubatus	53855	Botswana		National Zoological Garden Pretoria, ZA	1998-2014			blood		dataset 1						This study
	428	A. j. jubatus	53856	Botswana		National Zoological Garden Pretoria, ZA	1998-2014			blood		dataset 1						This study
	429	A. j. jubatus	53862	Botswana		National Zoological Garden Pretoria, ZA	1998-2014			blood		dataset 1						This study
	430	A. j. jubatus	53864	Botswana		National Zoological Garden Pretoria, ZA	1998-2014			blood		dataset 1						This study
	432	A. j. jubatus	25342	Namibia		National Zoological Garden Pretoria, ZA	1998-2014			blood		dataset 1						This study
	433	A. j. jubatus	25346	Namibia		National Zoological Garden Pretoria, ZA	1998-2014			blood		dataset 1						This study
	434	A. j. jubatus	29577	Namibia		National Zoological Garden Pretoria, ZA	1998-2014			blood		dataset 1						This study
	435	A. j. jubatus	19769	South Africa, Captive		National Zoological Garden Pretoria, ZA	1998-2014		King Cheetah	blood		dataset 1						This study
	436	A. j. jubatus	19857	South Africa, Captive		National Zoological Garden Pretoria, ZA	1998-2014		King Cheetah	blood		dataset 1						This study
	437	A. j. jubatus	20087	South Africa, Captive		National Zoological Garden Pretoria, ZA	1998-2014		King Cheetah	blood		dataset 1						This study
	438	A. j. jubatus	29409	South Africa, Captive		National Zoological Garden Pretoria, ZA	1998-2014		King Cheetah	blood		dataset 1						This study
	439	A. j. jubatus	53836	South Africa, Captive		National Zoological Garden Pretoria, ZA	1998-2014			blood		dataset 1						This study
	440	A. j. jubatus	53849	South Africa, Captive		National Zoological Garden Pretoria, ZA	1998-2014			blood		dataset 1						This study
	441	A. j. jubatus	53851	South Africa, Captive		National Zoological Garden Pretoria, ZA	1998-2014			blood		dataset 1						This study
	442	A. j. jubatus	53866	Botswana		National Zoological Garden Pretoria, ZA	1998-2014			blood		dataset 1						This study
	443	A. j. jubatus	53870	South Africa, Captive		National Zoological Garden Pretoria, ZA	1998-2014			blood		dataset 1						This study
	444	A. j. jubatus	53874	South Africa, Captive		National Zoological Garden Pretoria, ZA	1998-2014			blood		dataset 1						This study
	445	A. j. jubatus	53995	South Africa, Captive		National Zoological Garden Pretoria, ZA	1998-2014			blood		dataset 1						This study
	446	A. j. jubatus	53996	South Africa, Captive		National Zoological Garden Pretoria, ZA	1998-2014			blood		dataset 1						This study
	447	A. j. jubatus	53997	South Africa, Captive		National Zoological Garden Pretoria, ZA	1998-2014			blood		dataset 1						This study
	448	A. j. jubatus	22825	South Africa, Captive		National Zoological Garden Pretoria, ZA	1998-2014	Offspring of 49155 and 53392		blood	x	dataset 1						This study
	449	A. j. jubatus	49155	South Africa, Captive		National Zoological Garden Pretoria, ZA	1998-2014	Sire of 22825		blood	x	dataset 1						This study
	450	A. j. jubatus	53392	South Africa, Captive		National Zoological Garden Pretoria, ZA	1998-2014	Dam of 22825		blood	x	dataset 1						This study
	451	A. j. jubatus	59430	South Africa, Captive		National Zoological Garden Pretoria, ZA	1998-2014	Offspring of 52975 and 51156		blood	x	dataset 1						This study
	452	A. j. jubatus	52975	South Africa, Captive		National Zoological Garden Pretoria, ZA	1998-2014	Sire of 59430		blood	x	dataset 1						This study
	453	A. j. jubatus	51156	South Africa, Captive		National Zoological Garden Pretoria, ZA	1998-2014	Dam of 59430		blood	x	dataset 1						This study
	454	A. j. jubatus	60713	South Africa, Captive		National Zoological Garden Pretoria, ZA	1998-2014	Offspring of 61483 and 60712		blood	x	dataset 1						This study
	455	A. j. jubatus	61483	South Africa, Captive		National Zoological Garden Pretoria, ZA	1998-2014	Offspring of 61483 and 60712		blood	x	dataset 1						This study
	456	A. j. jubatus	60712	South Africa, Captive		National Zoological Garden Pretoria, ZA	1998-2014	Dam of 60713		blood	x	dataset 1						This study
	457	A. j. jubatus	61493	South Africa, Captive		National Zoological Garden Pretoria, ZA	1998-2014	Offspring of 60697 and 59391		blood	x	dataset 1						This study
	458	A. j. jubatus	60697	South Africa, Captive		National Zoological Garden Pretoria, ZA	1998-2014	Sire of 61493		blood	x	dataset 1						This study
	459	A. j. jubatus	59391	South Africa, Captive		National Zoological Garden Pretoria, ZA	1998-2014	Dam of 61493		blood	x	dataset 1						This study
	460	A. j. jubatus	GACH 32/08	South Africa		National Zoological Garden Pretoria, ZA	1998-2014			blood				dataset 4				This study
	461	A. j. raineyii	Genbank accession: SRR2737543												dataset 2	dataset 2		Dobrynin et al. 2015
	462	A. j. raineyii	Genbank accession: SRR2737544												dataset 2	dataset 2		Dobrynin et al. 2015
	463	A. j. raineyii	Genbank accession: SRR2737545												dataset 2	dataset 2		Dobrynin et al. 2015
	464	not tested	CF_AJ082	unknown										dataset 4				This study
	465	not tested	NMSG V 0296	unknown		Naturmuseum St.Gallen	<1900							dataset 4				This study
	466	A. j. jubatus	HIL/1921	Namibia		Salzburg								dataset 4	dataset 2			This study
	467	A. j. venaticus		Jordan											dataset 2	dataset 2		This study
	468	A. j. jubatus	GACH 34/08	South Africa		National Zoological Garden Pretoria, ZA									dataset 2			This study

## Sheet: Supplementary Table S6 - Table 
Table 1

## Sheet: Supplementary Table S6 - Table1
Supplementary Table S6
AA Haplotypes			ha16		ha17		ha18		ha19		ha20		ha21		ha22		ha23		ha24
	Number (total)	Haplotypes (total)	Number	Percentage	Number	Percentage	Number	Percentage	Number	Percentage	Number	Percentage	Number	Percentage	Number	Percentage	Number	Percentage	Number	Percentage
A. j. jubatus	28	11	28	1	11	0.392857	3	0.107143	1	0.0357143	1	0.0357143	1	0.0357143	0	0	2	0.0714286	2	0.0714286
A. j. venaticus	7	6	4	0.571429	1	0.142857	0	0	1	0.142857	4	0.571429	0	0	2	0.285714	0	0	0	0
A. j. soemmeringii	9	8	8	0.888889	3	0.333333	0	0	1	0.111111	6	0.666667	0	0	1	0.111111	0	0	1	0.111111
A. j. raineyi	2	5	1	0.5	1	0.5	1	0.5	0	0	2	1	0	0	0	0	0	0	1	0.5
ALL	46	13	41	0.891304	16	0.347826	4	0.0869565	3	0.0652174	13	0.282609	1	0.0217391	3	0.0652174	2	0.0434783	4	0.0869565
Nucleotide Haplotypes			ha16_1		ha16_2		ha17		ha17_2		ha17_3		ha18		ha19		ha20_1		ha20_2		ha21		ha22		ha23		ha24
	Number (total)	Haplotypes (total)	Number	Percentage	Number	Percentage	Number	Percentage	Number	Percentage	Number	Percentage	Number	Percentage	Number	Percentage	Number	Percentage	Number	Percentage	Number	Percentage	Number	Percentage	Number	Percentage	Number	Percentage
A. j. jubatus	28	11	26	0.928571	2	0.0714286	9	0.321429	1	0.0357143	1	0.0357143	3	0.107143	1	0.0357143	1	0.0357143	0	0	1	0.0357143	0	0	2	0.0714286	2	0.0714286
A. j. venaticus	7	6	4	0.571429	0	0	0	0	0	0	1	0.142857	0	0	1	0.142857	1	0.142857	3	0.428571	0	0	2	0.285714	0	0	0	0
A. j. soemmeringii	9	8	4	0.444444	4	0.444444	3	0.333333	0	0	0	0	0	0	1	0.111111	1	0.111111	5	0.555556	0	0	1	0.111111	0	0	1	0.111111
A. j. raineyi	2	5	1	0.5	0	0	1	0.5	0	0	0	0	1	0.5	0	0	0	0	2	1	0	0	0	0	0	0	1	0.5
ALL	46	13	35	0.76087	6	0.130435	13	0.282609	1	0.0217391	2	0.0434783	4	0.0869565	3	0.0652174	3	0.0652174	10	0.217391	1	0.0217391	3	0.0652174	2	0.0434783	4	0.0869565
